# Supplementary material for: Diotic and Dichotic Mechanisms of Discrimination Threshold in Musicians and Non-Musicians
Source: Brain Sci. 2021 Nov 30;11(12):1592. doi: 10.3390/brainsci11121592 (PMC8699398; doi:10.3390/brainsci11121592)
Supplement: Supplementary file 1 [file brainsci-11-01592-s001.zip]

Archive with 1 entries (1 files):
- brainsci-1446377-supplementary.pdf
